# Supplementary material for: Oxidative Stability of Fish Oil-Loaded Nanocapsules Produced by Electrospraying Using Kafirin or Zein Proteins as Wall Materials
Source: Antioxidants (Basel). 2024 Sep 23;13(9):1145. doi: 10.3390/antiox13091145 (PMC11428463; doi:10.3390/antiox13091145)
Supplement: Supplementary file 1 [file antioxidants-13-01145-s001.zip]

Archive with 1 entries (1 files):
- antioxidants-3159943-supplementary.pdf
